# Supplementary material for: Exploring patient activation and self-management experiences in adults with fibromyalgia: a qualitative evidence synthesis
Source: Rheumatol Adv Pract. 2025 Mar 10;9(2):rkaf025. doi: 10.1093/rap/rkaf025 (PMC11908766; doi:10.1093/rap/rkaf025)
Supplement: rkaf025_Supplementary_Data [file rkaf025_supplementary_data.zip]

Archive with 3 entries (3 files):
- 08.07.2024 FMS paper ENTREQ.docx
- 08.072024 PRISMA 2020 checklist.docx
- 24-148 Supplementary Material.docx
